# Supplementary material for: The missing linker between SUN5 and PMFBP1 in sperm head-tail coupling apparatus
Source: Nat Commun. 2021 Aug 13;12:4926. doi: 10.1038/s41467-021-25227-w (PMC8363609; doi:10.1038/s41467-021-25227-w)
Supplement: Supplementary file 4 — Source Data [file 41467_2021_25227_MOESM4_ESM.xlsx]

## Sheet: Fig 1
Source data for Fig 1
a						b
c				d			e
f				g

## Sheet: Fig 2a
Source data for Fig 2a

## Sheet: Fig 2b
Source data for Fig 2b
	Pregnancy rate
	Genotype	Individual	Pregnant female	Non-pregnant female	Total(NO.)	Pregnancy rate(%)	Mean
	Centlin+/+	mouse 1	6	0	6	100	91.67
		mouse 2	5	1	6	83.3333
		mouse 3	5	1	6	83.3333
		mouse 4	5	1	6	83.3333
		mouse 5	6	0	6	100
		mouse 6	6	0	6	100
	Centlin+/-	mouse 1	5	1	6	83.3333	86.11
		mouse 2	5	1	6	83.3333
		mouse 3	5	1	6	83.3333
		mouse 4	6	0	6	100
		mouse 5	4	2	6	66.6667
		mouse 6	6	0	6	100
	Centlin-/-	mouse 1	0	6	6	0	0
		mouse 2	0	6	6	0
		mouse 3	0	6	6	0
		mouse 4	0	6	6	0
		mouse 5	0	6	6	0
		mouse 6	0	6	6	0

## Sheet: Fig 2d
Source data for Fig 2d
	Body weight
	Genotype	Individual	Weight (g)	Mean
	Centlin+/+	mouse 1	24.9332	24.45
		mouse 2	25.6087
		mouse 3	24.006
		mouse 4	26.8
		mouse 5	20.9
	Centlin+/-	mouse 1	25.0526	24.47
		mouse 2	28.7091
		mouse 3	24.89
		mouse 4	23.6
		mouse 5	20.09
	Centlin-/-	mouse 1	25.4897	25.39
		mouse 2	24.3441
		mouse 3	24.296
		mouse 4	24.9
		mouse 5	27.92

## Sheet: Fig 2e
Source data for Fig 2e
	Testis weight
	Genotype	Individual	Weight (mg)	Mean
	Centlin+/+	mouse 1	82.6	85.62
		mouse 2	88.3
		mouse 3	88.3
		mouse 4	90.1
		mouse 5	78.8
	Centlin+/-	mouse 1	80.7	81.62
		mouse 2	84.9
		mouse 3	80.9
		mouse 4	85.3
		mouse 5	76.3
	Centlin-/-	mouse 1	79.4	78.7
		mouse 2	77.7
		mouse 3	67
		mouse 4	80.1
		mouse 5	89.3

## Sheet: Fig 2g
Source data for Fig 2g
	Tubules with vacuoles
	Genotype	Individual	with vacuoles	without vacuoles	Total	Rate(%)	Mean
	Centlin+/+	mouse 1	7	334	341	2.05279	1.871
		mouse 2	6	335	341	1.75953
		mouse 3	6	327	333	1.8018
	Centlin+/-	mouse 1	7	329	336	2.08333	1.949
		mouse 2	6	329	334	1.79641
		mouse 3	7	349	356	1.96629
	Centlin-/-	mouse 1	8	345	353	2.26629	2.036
		mouse 2	6	334	340	1.76471
		mouse 3	7	330	337	2.07715

## Sheet: Fig 2i
Source data for Fig 2i
	Spermatids with abnormal acrosome
	Genotype	Step	mouse 1			mouse 2			mouse 3			Mean
			abnormal acrosome	total	Rate(%)	abnormal acrosome	total	Rate(%)	abnormal acrosome	total	Rate(%)
	Centelin+/+	Step1-3	1	200	0.5	2	200	1	0	200	0	0.5
		Step4-6	1	200	0.5	0	204	0	1	200	0.5	0.3333
		Step7-8	0	202	0	0	201	0	1	200	0.5	0.1667
		Step9	0	201	0	1	200	0.5	1	200	0.5	0.3333
		Step10-11	0	204	0	1	200	0.5	0	200	0	0.1667
		Step12	0	201	0	0	201	0	2	215	0.930233	0.3101
		Step13-14	0	200	0	1	200	0.5	0	200	0	0.1667
		Step15	0	202	0	2	200	1	0	200	0	0.3333
		Step16	1	200	0.5	1	200	0.5	0	200	0	0.3333
	Centelin-/-	Step1-3	2	200	1	0	200	0	0	203	0	0.3333
		Step4-6	1	200	0.5	1	210	0.476191	0	200	0	0.3254
		Step7-8	1	200	0.5	0	200	0	0	207	0	0.1667
		Step9	1	200	0.5	0	202	0	1	200	0.5	0.3333
		Step10-11	0	202	0	0	200	0	1	200	0.5	0.1667
		Step12	1	200	0.5	0	200	0	1	200	0.5	0.3333
		Step13-14	2	200	1	0	200	0	0	200	0	0.3333
		Step15	0	200	0	2	202	0.990099	0	200	0	0.33
		Step16	0	204	0	1	200	0.5	1	200	0.5	0.3333

## Sheet: Fig 3b
Source data for Fig 3b
	Total Sperm NO.
	Genotype	Individual	Average	Mean
	Centlin+/+	mouse 1	18.3	16.86
		mouse 2	17.292
		mouse 3	17.083
		mouse 4	16.2292
		mouse 5	15.0418
		mouse 6	17.2
	Centlin+/-	mouse 1	13.5	15.44
		mouse 2	15.625
		mouse 3	15.4166
		mouse 4	17.0417
		mouse 5	14.354
		mouse 6	16.7
	Centlin-/-	mouse 1	7.5	8.599
		mouse 2	8.6785
		mouse 3	9.375
		mouse 4	7.83333
		mouse 5	9.80469
		mouse 6	8.4
	Average means the average value of three counts of the same mouse in the experiment.

## Sheet: Fig 3d
Source data for Fig 3d
	Percentage of acephalic spermatozoa
	Genotype	Individual	Acephalic spermatozoa	Total	Rate(%)	Mean
	Centlin+/+	mouse 1	38	609	6.23974	8.801
		mouse 2	60	605	9.91736
		mouse 3	55	622	8.84244
		mouse 4	66	672	9.82143
		mouse 5	59	630	9.36508
		mouse 6	58	673	8.61813
	Centlin+/-	mouse 1	41	622	6.59164	9.227
		mouse 2	80	648	12.3457
		mouse 3	52	654	7.95107
		mouse 4	71	653	10.8729
		mouse 5	73	691	10.5644
		mouse 6	48	682	7.03812
	Centlin-/-	mouse 1	567	607	93.4102	94.21
		mouse 2	577	616	93.6688
		mouse 3	664	697	95.2654
		mouse 4	671	716	93.7151
		mouse 5	622	655	94.9618
		mouse 6	573	608	94.2434

## Sheet: Fig 3g
Source data for Fig 3g
	Abnormal axoneme in midpiece
	Genotype	Individual	Abnormal	Total	Rate(%)	Mean
	Centlin+/+	mouse1	3	354	0.847458	0.7533
		mouse2	2	357	0.560224
		mouse3	3	352	0.852273
	Centlin-/-	mouse1	24	358	6.70391	7.12
		mouse2	29	357	8.12325
		mouse3	23	352	6.53409

[truncated: 22 more sheets: Fig 3h, Fig 3i, Fig 4a, Fig 4c, Fig 4e, Fig 5a, Fig 5b, Fig 5c, Fig 5e, Fig 5f, Fig 6, Fig7b, Fig7c, Fig7e, Fig7f, Fig7h, Fig7j, Sup Fig2c, Sup Fig3, Sup Fig4a …]
